# Supplementary material for: Prognostication of Brain-Metastasized Patients Receiving Subsequent Systemic Therapy: A Single-Center Long-Term Follow-Up
Source: Curr Oncol. 2025 Jan 28;32(2):74. doi: 10.3390/curroncol32020074 (PMC11853900; doi:10.3390/curroncol32020074)
Supplement: Supplementary file 1 [file curroncol-32-00074-s001.zip]

Archive with 1 entries (1 files):
- curroncol-3385787-supplementary.pdf
